# Supplementary material for: Screening of hub inflammatory bowel disease biomarkers and identification of immune-related functions based on basement membrane genes
Source: Eur J Med Res. 2023 Jul 22;28:247. doi: 10.1186/s40001-023-01193-5 (PMC10362583; doi:10.1186/s40001-023-01193-5)
Supplement: Supplementary file 1 — Additional file 1. Additional tables S1-S7. [file 40001_2023_1193_MOESM1_ESM.xlsx]

## Sheet: Table S1
Table S1. Extraction of BM genes in CD group
id	logFC	AveExpr	t	P.Value	B
ITGA5	1.09264	9.83265	5.04862	1.40962e-06	4.73665
COL7A1	1.47905	8.92778	5.01213	1.65469e-06	4.58269
TINAG	-1.77201	4.59203	-4.46486	1.67367e-05	2.36905
COL4A2	1.14618	10.9916	4.22522	4.35994e-05	1.45909
SPON2	0.818113	9.51988	4.20846	4.65557e-05	1.39689
TIMP1	1.05584	11.8515	4.16852	5.43988e-05	1.24937
ADAMTS4	1.33219	7.41284	3.96597	0.000117929	0.518192
MMP2	1.12788	10.7807	3.96193	0.000119729	0.50391
VWA1	0.877702	10.2569	3.86759	0.00017007	0.173433
ADAMTS17	-1.11288	4.36325	-3.83998	0.000188259	0.0779056
LAMA1	-1.40189	5.49727	-3.82534	0.000198638	0.0274829
COL4A1	1.19113	9.4925	3.81435	0.000206782	-0.0102583
ITGA8	1.17745	6.89471	3.78562	0.000229603	-0.108535
BGN	0.948723	10.7099	3.72443	0.000286416	-0.315838
LUM	1.10384	10.2877	3.72419	0.000286667	-0.31666
MMP14	0.901224	10.5436	3.71947	0.000291566	-0.332534
COL6A3	1.06325	10.1396	3.71822	0.000292877	-0.336734
ROBO4	0.930628	7.2373	3.6949	0.000318381	-0.414916
MMP7	1.31944	2.60266	3.60731	0.000434198	-0.70494
TNC	1.43554	8.56739	3.60713	0.000434476	-0.705537
COL18A1	1.03757	10.7811	3.55023	0.000529986	-0.890879
EGFL6	1.28194	2.55989	3.5398	0.000549517	-0.924596
MEP1B	-2.04813	4.91583	-3.53847	0.000552057	-0.928893
GPC6	0.858452	6.29174	3.45949	0.000724195	-1.18138
ITGB3	0.931345	6.50115	3.4521	0.000742671	-1.20479
VTN	0.911413	1.95258	3.43568	0.00078528	-1.25659
COL14A1	0.9992	9.12686	3.34463	0.00106629	-1.54009
MMP1	1.61044	6.04976	3.26723	0.00137651	-1.77601
FGF9	-1.03125	3.19745	-3.22271	0.00159121	-1.90958
COL15A1	0.803131	8.58756	3.19012	0.00176768	-2.00636
ITGB6	-1.36546	4.83566	-3.1733	0.00186575	-2.05599
COL8A1	1.18495	4.76746	3.14911	0.00201567	-2.12697
COL17A1	-1.23703	7.89601	-3.09909	0.00236164	-2.27221
EFEMP1	0.990423	7.93891	3.09388	0.00240072	-2.28724
LOXL2	0.709133	7.24575	3.02709	0.00295702	-2.47776
ITGAX	0.891564	8.12002	3.0214	0.00300949	-2.49382
LAMB3	-0.928431	8.7147	-3.01991	0.00302344	-2.49804
DCN	0.738408	11	2.98905	0.0033248	-2.58467
LAMA5	0.685348	10.1728	2.98737	0.00334194	-2.58935
LAMB2	0.742481	10.9029	2.98096	0.00340824	-2.60724
MMRN2	0.956135	7.62829	2.98078	0.00341012	-2.60774
MEP1A	-1.54748	8.1217	-2.97592	0.00346118	-2.62128
EFEMP2	0.591233	9.81642	2.94713	0.00377847	-2.70107
FBLN1	0.709649	11.385	2.90904	0.00423946	-2.80562
COL6A1	0.66659	12.1264	2.8976	0.00438758	-2.83677
COL6A2	0.694964	13.9829	2.86423	0.00484742	-2.92706
LAMC1	0.702755	8.95905	2.75541	0.00666976	-3.21501
COL12A1	0.990655	8.08512	2.75205	0.00673484	-3.22375
ADAMTS1	1.13936	8.54074	2.7462	0.00684954	-3.23893
SMOC2	0.838056	8.03171	2.71225	0.00755098	-3.32647
TIMP2	0.796653	10.1264	2.68982	0.00804948	-3.38378
ITGA9	0.601856	7.09371	2.68979	0.00805011	-3.38385
ADAMTS2	0.747302	6.56491	2.68233	0.00822242	-3.40281
COL5A1	0.683297	9.4966	2.64497	0.00913629	-3.49705
SPARCL1	1.14855	9.81917	2.64192	0.00921499	-3.50471
LAMA4	0.607387	9.14983	2.63845	0.00930498	-3.51338
CD44	0.468242	10.4493	2.58107	0.0109143	-3.65551
NID1	0.862517	8.02976	2.55824	0.0116213	-3.71127
THBS1	0.860075	9.73968	2.5466	0.0119973	-3.73953
SPARC	0.802908	11.2771	2.51875	0.0129417	-3.80666
ADAMTS19	-0.514033	1.05809	-2.50702	0.0133586	-3.83471
EGFLAM	0.676197	5.34376	2.48807	0.0140583	-3.87983
PODN	0.990306	6.23043	2.44583	0.015736	-3.97922
VCAN	1.00567	5.81847	2.43163	0.0163393	-4.01231
MATN4	-0.96937	3.30277	-2.37812	0.0187992	-4.13532
THBS2	1.02222	3.38315	2.34442	0.0205119	-4.21152
ISLR	0.659171	10.0257	2.33225	0.0211634	-4.23878
PTPRF	-0.600692	10.1278	-2.32662	0.0214707	-4.25135
UNC5A	0.636916	2.20333	2.32174	0.0217402	-4.26221
TGFBI	0.691436	9.73608	2.30408	0.0227414	-4.30139
COL2A1	-0.858449	2.46825	-2.28881	0.0236397	-4.33505
ADAMTS9	0.67338	6.58516	2.28395	0.0239315	-4.3457
CTSB	0.367009	12.7383	2.23979	0.0267361	-4.44166
MATN2	-0.720457	8.40376	-2.2337	0.0271445	-4.45476
DDR1	-0.632764	8.96419	-2.17388	0.0314539	-4.58163
SERPINF1	0.507616	9.74943	2.17301	0.0315204	-4.58344
ACAN	0.940725	3.55511	2.1729	0.031529	-4.58367
ADAMTS3	0.511809	1.73842	2.16061	0.0324867	-4.60934
FBLN5	0.501444	8.417	2.15012	0.0333236	-4.63113
COL8A2	0.752878	5.20569	2.08145	0.0392773	-4.77134
LAMB1	0.479353	9.352	2.04497	0.0427968	-4.8441
HSPG2	0.653431	9.22165	2.03776	0.0435232	-4.85834
NTN1	0.835637	6.69722	2.02784	0.0445395	-4.87783
ADAMTS6	0.71621	3.18124	2.00707	0.0467347	-4.9184
ADAMTS7	0.558874	6.83266	1.98187	0.0495197	-4.96707
LAMC2	-0.575526	7.06292	-1.98011	0.0497203	-4.97046
LAD1	-0.647822	10.0715	-1.95822	0.052262	-5.01224
CSPG4	0.637423	8.45517	1.92696	0.0560802	-5.07113
ECM1	0.460956	7.97721	1.92345	0.0565243	-5.0777
ADAMTS13	-0.401532	6.36564	-1.91209	0.0579779	-5.09883
ITGA10	0.583834	4.11426	1.88416	0.0616884	-5.15032
PAPLN	0.444849	7.2904	1.85614	0.0656087	-5.20126
CTSD	-0.47182	12.6953	-1.85035	0.0664438	-5.21169
HAPLN1	-0.726316	4.12534	-1.84615	0.0670551	-5.21923
ADAMTS8	0.683326	5.71682	1.84186	0.0676857	-5.22694
ADAM9	0.534692	7.40196	1.83596	0.0685593	-5.2375
AGRN	0.430541	8.97606	1.81204	0.072197	-5.27994
FBN1	0.465015	8.24392	1.8074	0.0729213	-5.28812
FN1	0.5577	9.96858	1.78821	0.0759799	-5.32172
ITGA1	0.40986	8.48975	1.75516	0.0814949	-5.37878
ITGA7	0.63452	8.98566	1.7551	0.0815058	-5.37888
SEMA3B	-0.460263	10.4259	-1.74519	0.0832211	-5.39578
TINAGL1	0.450741	9.74166	1.74416	0.083402	-5.39754
ITGB2	0.426889	9.98101	1.71671	0.0883211	-5.44389
SPOCK2	0.41101	10.1728	1.69693	0.0920093	-5.47684
UNC5C	-0.493033	5.32151	-1.66108	0.0990118	-5.53562
LOXL1	0.491187	7.15004	1.6331	0.104772	-5.58067
TIMP3	0.479195	10.3487	1.59426	0.113211	-5.64199
CCDC80	0.405557	9.7907	1.53425	0.127304	-5.73394
GPC1	0.359515	8.67965	1.51849	0.131223	-5.75751
TLL1	0.515987	3.54885	1.50448	0.134789	-5.77828
UNC5B	-0.378336	6.97376	-1.4851	0.139844	-5.8067
ITGB1	0.558709	9.13417	1.45077	0.149159	-5.85616
DCC	0.463627	1.61675	1.42768	0.155688	-5.8888
ITGAM	0.372787	7.7479	1.41274	0.160028	-5.90964
FMOD	0.324363	8.6402	1.30523	0.19403	-6.05337
LAMA3	-0.350916	7.40652	-1.26778	0.207054	-6.10083
COL4A6	-0.517367	4.1882	-1.23685	0.218285	-6.13901
SLIT1	0.424563	3.74855	1.22388	0.223123	-6.15475
ADAMTS10	0.285513	8.03868	1.22365	0.22321	-6.15502
NTN4	0.468311	5.68955	1.17309	0.24282	-6.21481
COL4A4	-0.312789	5.35953	-1.15656	0.249492	-6.23383
NPNT	0.37793	7.75365	1.13972	0.256417	-6.25292
LOXL4	0.339196	4.74446	1.113	0.267682	-6.28265
FRAS1	-0.411712	3.66106	-1.0948	0.275547	-6.3025
DDR2	0.296412	8.60052	1.09112	0.27716	-6.30649
FBN3	-0.489398	1.94376	-1.08924	0.277986	-6.30852
GPC2	-0.383297	3.69473	-1.05395	0.293783	-6.3459
POSTN	0.432387	6.7194	1.04672	0.297097	-6.35342
PHF13	0.174992	7.2011	1.04352	0.298569	-6.35673
OGN	0.497248	5.71409	1.04181	0.299359	-6.35849
FREM1	0.373141	5.12497	1.01412	0.312337	-6.38666
PXDN	0.321174	7.85715	1.01187	0.313404	-6.38891
COL4A3	-0.362638	3.96998	-1.01144	0.31361	-6.38934
ADAMTS5	0.284733	5.19622	0.995426	0.321306	-6.40525
ITGA4	0.263381	6.9197	0.988923	0.324466	-6.41164
ITGA3	-0.181049	9.89066	-0.971143	0.33321	-6.42889
TGFB2	0.295226	2.61207	0.929879	0.35409	-6.46774
RPSA	-0.139297	14.6837	-0.909448	0.364731	-6.48637
LAMC3	-0.415198	4.87425	-0.903509	0.367861	-6.4917
HAPLN2	-0.375782	3.44635	-0.887739	0.376256	-6.5057
MMP17	0.3093	7.26293	0.885805	0.377294	-6.50741
ITGB7	0.352037	4.97452	0.863033	0.389646	-6.52715
ADAM10	-0.172253	9.03525	-0.853602	0.394834	-6.53518
FBN2	-0.25931	3.90248	-0.849753	0.396964	-6.53843
ANG	-0.270995	5.97795	-0.838218	0.403386	-6.54809
ADAMTS16	-0.278075	2.16091	-0.834866	0.405265	-6.55087
CTSA	-0.219723	9.85342	-0.824243	0.411252	-6.55962
COLQ	0.237011	2.62254	0.809545	0.419623	-6.57153
GPC5	0.157143	0.834341	0.801884	0.424026	-6.57766
NELL2	-0.295291	4.62637	-0.788495	0.431786	-6.58822
ITGA6	0.258347	9.04847	0.781744	0.435731	-6.59349
HMCN1	0.301161	4.1344	0.772089	0.441408	-6.60093
FBLN2	0.261252	8.32966	0.745454	0.45729	-6.621
MEGF9	-0.21474	6.11935	-0.742102	0.459312	-6.62348
PTN	0.272936	5.69997	0.734979	0.463624	-6.62871
ADAM17	-0.166165	5.95506	-0.728679	0.467458	-6.63328
AMELX	0.0885792	0.281389	0.727295	0.468302	-6.63429
UNC5D	0.333098	3.34041	0.72106	0.472117	-6.63877
ADAMTS20	-0.31825	1.45595	-0.718485	0.473697	-6.64061
ITGAV	0.188602	8.05834	0.70676	0.480931	-6.64891
NID2	0.258523	3.72431	0.691719	0.490299	-6.65936
COL4A5	-0.270436	4.95378	-0.691379	0.490512	-6.6596
ITGB8	0.204382	5.15488	0.677631	0.499163	-6.66895
ITGB4	-0.123185	10.6886	-0.660903	0.509798	-6.68008
LAMB4	-0.275505	2.34078	-0.653647	0.514448	-6.68482
SPOCK1	0.265231	4.64245	0.617724	0.537796	-6.70753
SPON1	0.194155	7.36143	0.602322	0.547968	-6.71687
SDC4	-0.124362	10.1791	-0.581105	0.562137	-6.72936
ACHE	-0.172506	7.687	-0.579359	0.56331	-6.73037
SMOC1	0.170201	4.72441	0.562436	0.57475	-6.73998
COL9A3	0.163355	6.40227	0.519119	0.604526	-6.76329
MATN1	-0.105654	1.30655	-0.502548	0.616099	-6.77171
LAMA2	0.171414	5.69765	0.492188	0.623384	-6.77684
SLIT2	-0.164313	5.35812	-0.490573	0.624523	-6.77763
GPC3	0.172203	5.77763	0.488915	0.625693	-6.77844
ITGB5	0.0925533	9.29525	0.488683	0.625857	-6.77856
MMP21	0.10453	1.09806	0.484776	0.628619	-6.78045
MMP26	-0.0816316	0.3498	-0.457289	0.648196	-6.79334
AMTN	-0.0493375	0.217964	-0.453001	0.651274	-6.79528
SDC1	-0.140735	9.89198	-0.450971	0.652732	-6.7962
NELL1	0.15696	2.02794	0.447373	0.655321	-6.79781
DAG1	0.0922542	9.02588	0.44157	0.659505	-6.80037
SPOCK3	0.164108	2.29887	0.43667	0.663046	-6.80252
SMC3	0.147734	7.32917	0.429185	0.668471	-6.80575
BCAN	0.13224	3.76258	0.392692	0.695165	-6.82068
GPC4	0.139164	6.54031	0.380915	0.703864	-6.82522
COL13A1	-0.0836609	5.83831	-0.370264	0.711765	-6.82921
COL28A1	0.133049	4.90881	0.355641	0.722664	-6.83449
ITGA2B	-0.10945	3.58158	-0.342933	0.732181	-6.83892
COL9A1	0.116262	3.73646	0.314714	0.753464	-6.84816
CD151	0.0559691	11.606	0.273382	0.784977	-6.86028
COL9A2	-0.0510709	7.71049	-0.234543	0.814918	-6.87011
ADAMTS15	0.0708517	5.67986	0.197883	0.843433	-6.87801
MEGF6	-0.0631801	7.82137	-0.188667	0.850636	-6.87979
ADAMTS18	0.0608197	1.60639	0.157567	0.875033	-6.88516
CST3	-0.0250802	13.8299	-0.148454	0.882205	-6.88655
MUSK	0.0446786	3.65391	0.144524	0.885302	-6.88712
THBS4	0.0474939	3.08085	0.130561	0.896316	-6.88903
ITGA2	0.0483317	4.896	0.126082	0.899854	-6.88961
ADAMTS14	0.0360825	6.00861	0.107754	0.91435	-6.89174
PXDNL	-0.0262988	1.16453	-0.104206	0.91716	-6.89212
USH2A	-0.0471407	2.10776	-0.101017	0.919686	-6.89245
RECK	0.0246261	5.5015	0.0819642	0.934796	-6.89418
OPTC	-0.00575492	0.446475	-0.0374579	0.970175	-6.89683
ROBO3	0.0106673	7.08525	0.0356329	0.971628	-6.8969
ROBO1	0.00996737	6.6046	0.0312819	0.975091	-6.89705
MPZL2	-0.00942626	5.89915	-0.0240547	0.980844	-6.89725
SLIT3	-0.00739262	7.19023	-0.0184211	0.98533	-6.89737
FREM2	-0.00884822	2.41294	-0.0181757	0.985525	-6.89737
ROBO2	0.00293926	3.43799	0.0101924	0.991883	-6.89748
Total 211 genes

## Sheet: Table S2
Table S2. Differental expression genes in CD group
id	logFC	AveExpr	t	P.Value	B
ITGA5	1.09264	9.83265	5.04862	1.40962e-06	4.73665
COL7A1	1.47905	8.92778	5.01213	1.65469e-06	4.58269
TINAG	-1.77201	4.59203	-4.46486	1.67367e-05	2.36905
COL4A2	1.14618	10.9916	4.22522	4.35994e-05	1.45909
SPON2	0.818113	9.51988	4.20846	4.65557e-05	1.39689
TIMP1	1.05584	11.8515	4.16852	5.43988e-05	1.24937
ADAMTS4	1.33219	7.41284	3.96597	0.000117929	0.518192
MMP2	1.12788	10.7807	3.96193	0.000119729	0.50391
VWA1	0.877702	10.2569	3.86759	0.00017007	0.173433
ADAMTS17	-1.11288	4.36325	-3.83998	0.000188259	0.0779056
LAMA1	-1.40189	5.49727	-3.82534	0.000198638	0.0274829
COL4A1	1.19113	9.4925	3.81435	0.000206782	-0.0102583
ITGA8	1.17745	6.89471	3.78562	0.000229603	-0.108535
BGN	0.948723	10.7099	3.72443	0.000286416	-0.315838
LUM	1.10384	10.2877	3.72419	0.000286667	-0.31666
MMP14	0.901224	10.5436	3.71947	0.000291566	-0.332534
COL6A3	1.06325	10.1396	3.71822	0.000292877	-0.336734
ROBO4	0.930628	7.2373	3.6949	0.000318381	-0.414916
MMP7	1.31944	2.60266	3.60731	0.000434198	-0.70494
TNC	1.43554	8.56739	3.60713	0.000434476	-0.705537
COL18A1	1.03757	10.7811	3.55023	0.000529986	-0.890879
EGFL6	1.28194	2.55989	3.5398	0.000549517	-0.924596
MEP1B	-2.04813	4.91583	-3.53847	0.000552057	-0.928893
GPC6	0.858452	6.29174	3.45949	0.000724195	-1.18138
ITGB3	0.931345	6.50115	3.4521	0.000742671	-1.20479
VTN	0.911413	1.95258	3.43568	0.00078528	-1.25659
COL14A1	0.9992	9.12686	3.34463	0.00106629	-1.54009
MMP1	1.61044	6.04976	3.26723	0.00137651	-1.77601
FGF9	-1.03125	3.19745	-3.22271	0.00159121	-1.90958
COL15A1	0.803131	8.58756	3.19012	0.00176768	-2.00636
ITGB6	-1.36546	4.83566	-3.1733	0.00186575	-2.05599
COL8A1	1.18495	4.76746	3.14911	0.00201567	-2.12697
COL17A1	-1.23703	7.89601	-3.09909	0.00236164	-2.27221
EFEMP1	0.990423	7.93891	3.09388	0.00240072	-2.28724
LOXL2	0.709133	7.24575	3.02709	0.00295702	-2.47776
ITGAX	0.891564	8.12002	3.0214	0.00300949	-2.49382
LAMB3	-0.928431	8.7147	-3.01991	0.00302344	-2.49804
DCN	0.738408	11	2.98905	0.0033248	-2.58467
LAMA5	0.685348	10.1728	2.98737	0.00334194	-2.58935
LAMB2	0.742481	10.9029	2.98096	0.00340824	-2.60724
MMRN2	0.956135	7.62829	2.98078	0.00341012	-2.60774
MEP1A	-1.54748	8.1217	-2.97592	0.00346118	-2.62128
EFEMP2	0.591233	9.81642	2.94713	0.00377847	-2.70107
FBLN1	0.709649	11.385	2.90904	0.00423946	-2.80562
COL6A1	0.66659	12.1264	2.8976	0.00438758	-2.83677
COL6A2	0.694964	13.9829	2.86423	0.00484742	-2.92706
LAMC1	0.702755	8.95905	2.75541	0.00666976	-3.21501
COL12A1	0.990655	8.08512	2.75205	0.00673484	-3.22375
ADAMTS1	1.13936	8.54074	2.7462	0.00684954	-3.23893
SMOC2	0.838056	8.03171	2.71225	0.00755098	-3.32647
TIMP2	0.796653	10.1264	2.68982	0.00804948	-3.38378
ITGA9	0.601856	7.09371	2.68979	0.00805011	-3.38385
ADAMTS2	0.747302	6.56491	2.68233	0.00822242	-3.40281
COL5A1	0.683297	9.4966	2.64497	0.00913629	-3.49705
SPARCL1	1.14855	9.81917	2.64192	0.00921499	-3.50471
LAMA4	0.607387	9.14983	2.63845	0.00930498	-3.51338
NID1	0.862517	8.02976	2.55824	0.0116213	-3.71127
THBS1	0.860075	9.73968	2.5466	0.0119973	-3.73953
SPARC	0.802908	11.2771	2.51875	0.0129417	-3.80666
ADAMTS19	-0.514033	1.05809	-2.50702	0.0133586	-3.83471
EGFLAM	0.676197	5.34376	2.48807	0.0140583	-3.87983
PODN	0.990306	6.23043	2.44583	0.015736	-3.97922
VCAN	1.00567	5.81847	2.43163	0.0163393	-4.01231
MATN4	-0.96937	3.30277	-2.37812	0.0187992	-4.13532
THBS2	1.02222	3.38315	2.34442	0.0205119	-4.21152
ISLR	0.659171	10.0257	2.33225	0.0211634	-4.23878
PTPRF	-0.600692	10.1278	-2.32662	0.0214707	-4.25135
UNC5A	0.636916	2.20333	2.32174	0.0217402	-4.26221
TGFBI	0.691436	9.73608	2.30408	0.0227414	-4.30139
COL2A1	-0.858449	2.46825	-2.28881	0.0236397	-4.33505
ADAMTS9	0.67338	6.58516	2.28395	0.0239315	-4.3457
MATN2	-0.720457	8.40376	-2.2337	0.0271445	-4.45476
DDR1	-0.632764	8.96419	-2.17388	0.0314539	-4.58163
SERPINF1	0.507616	9.74943	2.17301	0.0315204	-4.58344
ACAN	0.940725	3.55511	2.1729	0.031529	-4.58367
ADAMTS3	0.511809	1.73842	2.16061	0.0324867	-4.60934
FBLN5	0.501444	8.417	2.15012	0.0333236	-4.63113
COL8A2	0.752878	5.20569	2.08145	0.0392773	-4.77134
HSPG2	0.653431	9.22165	2.03776	0.0435232	-4.85834
NTN1	0.835637	6.69722	2.02784	0.0445395	-4.87783
ADAMTS6	0.71621	3.18124	2.00707	0.0467347	-4.9184
ADAMTS7	0.558874	6.83266	1.98187	0.0495197	-4.96707
LAMC2	-0.575526	7.06292	-1.98011	0.0497203	-4.97046
Total 83 genes

## Sheet: Table S3
Table S3. Extraction of BM genes in UC group
id	logFC	AveExpr	t	P.Value	B
MEP1B	-4.56257	4.3478	-7.94644	5.12722e-12	16.9162
PTPRF	-1.98487	9.92144	-7.90227	6.32313e-12	16.71
SEMA3B	-1.81697	10.1095	-6.93396	5.91605e-10	12.2506
MEP1A	-3.53188	7.8021	-6.53977	3.59471e-09	10.4824
LAMA1	-2.47296	5.53486	-6.32468	9.4883e-09	9.53282
THBS2	2.32547	4.13919	6.08949	2.70714e-08	8.50843
COL15A1	1.14285	8.76184	5.94465	5.12522e-08	7.88556
MMP7	2.65539	3.53997	5.78999	1.00656e-07	7.22764
EGFL6	2.12241	3.06851	5.78323	1.03651e-07	7.19907
ADAMTS17	-1.54504	4.69647	-5.75098	1.19201e-07	7.06292
TINAG	-2.2905	4.93364	-5.68576	1.57979e-07	6.78871
COL4A1	1.43095	9.63072	5.62681	2.03545e-07	6.54209
ITGA3	-1.08607	9.72476	-5.53652	2.99414e-07	6.16678
HAPLN1	-2.2407	3.87112	-5.42189	4.86784e-07	5.69461
HMCN2	-1.15189	8.98968	-5.37404	5.95472e-07	5.49896
FGF9	-1.83734	3.23508	-5.32554	7.29796e-07	5.30159
DDR1	-1.21752	9.0628	-5.30848	7.838e-07	5.23234
COL8A1	1.83818	5.26773	5.09978	1.85977e-06	4.39524
COL6A3	1.05155	10.1847	4.88215	4.49609e-06	3.54216
VCAN	1.59236	6.23938	4.86453	4.82497e-06	3.47405
MMP1	2.2811	6.33889	4.84697	5.17609e-06	3.40628
THBS1	1.40199	10.0635	4.80981	6.0032e-06	3.26333
CST3	-0.821027	13.3558	-4.73079	8.21082e-06	2.96159
ADAMTS13	-1.16801	6.30025	-4.73063	8.21616e-06	2.96097
COL17A1	-1.97878	8.07228	-4.71547	8.72224e-06	2.90341
ADAMTS2	1.12399	6.88704	4.63429	1.19914e-05	2.59714
LAD1	-1.74772	9.91847	-4.60514	1.34335e-05	2.48797
CTSD	-1.36636	12.2004	-4.5048	1.97999e-05	2.11543
ITGB4	-0.85867	10.6371	-4.50202	2.00126e-05	2.10518
POSTN	1.47767	7.41257	4.47169	2.24804e-05	1.99363
GPC6	1.00546	6.45047	4.41426	2.79846e-05	1.7837
MMP2	1.22938	10.8964	4.40588	2.88891e-05	1.75323
ADAMTS9	1.04172	6.91207	4.30529	4.22132e-05	1.39027
SPARC	1.46013	11.8126	4.26255	4.9519e-05	1.23771
LAMB3	-1.47596	8.95458	-4.18601	6.57541e-05	0.967026
COL2A1	-1.6483	2.53837	-4.13068	8.05616e-05	0.773412
UNC5D	-1.82282	2.52457	-4.12964	8.08695e-05	0.769778
UNC5B	-0.843518	7.14649	-3.99666	0.000130885	0.311738
CD151	-0.90582	11.3044	-3.99485	0.000131737	0.305576
TNC	1.36263	8.41438	3.98541	0.000136268	0.273463
COL14A1	1.01557	9.19294	3.98286	0.000137515	0.264808
HAPLN2	-1.49612	3.44355	-3.97596	0.000140951	0.24138
LAMC1	0.664301	8.96077	3.89878	0.000185413	-0.0186775
SDC4	-0.961343	10.002	-3.86767	0.00020689	-0.122497
BGN	0.939639	10.8758	3.85964	0.000212812	-0.149217
LUM	0.97636	10.3311	3.79102	0.000270397	-0.375723
MATN4	-1.69002	3.39602	-3.78441	0.000276668	-0.397385
MMRN2	1.08296	7.661	3.75071	0.000310858	-0.507421
ACAN	1.60162	3.95794	3.68862	0.000384644	-0.708279
COL4A2	0.862667	10.9966	3.63503	0.000461439	-0.87966
COL5A1	0.77742	9.60892	3.60989	0.000502279	-0.959411
ADAMTS1	1.40874	8.68847	3.58612	0.000544019	-1.03442
COL12A1	0.971998	8.07207	3.51398	0.000691742	-1.25982
ADAM10	-0.731003	9.12832	-3.48451	0.000762383	-1.3509
ROBO4	0.756854	7.1859	3.47455	0.000787763	-1.38155
ITGA5	0.660346	9.72333	3.36983	0.00110744	-1.69975
DAG1	-0.484184	8.95795	-3.2463	0.00164058	-2.06535
SPARCL1	1.29995	9.94969	3.23499	0.00169987	-2.0983
TENM2	-1.38118	2.85888	-3.1722	0.00206709	-2.27949
ITGB5	-0.548855	9.21124	-3.1649	0.00211427	-2.30036
EGFLAM	0.770346	5.53029	3.16447	0.00211704	-2.30158
OPTC	-0.522202	0.620922	-3.13628	0.00230915	-2.38186
NID1	0.84006	8.00657	3.11842	0.00243909	-2.43241
LOXL1	0.708502	7.44287	3.11214	0.00248635	-2.45012
LAMB4	-1.27484	2.15345	-3.06736	0.0028491	-2.57565
ITGB6	-1.36259	5.32562	-3.04809	0.00301988	-2.62924
COL6A2	0.471022	13.7128	3.04183	0.00307736	-2.64658
MATN2	-0.740844	8.74307	-3.01671	0.00331828	-2.71586
PODN	1.12977	6.41478	2.982	0.00368006	-2.81085
COL8A2	0.896135	5.5421	2.9073	0.00458559	-3.0122
ADAMTS4	1.22229	7.34458	2.90065	0.00467543	-3.02993
FBLN2	0.663897	8.68562	2.86194	0.00523125	-3.1324
SERPINF1	0.621594	9.92947	2.84393	0.00550998	-3.17968
TIMP1	0.837702	11.7311	2.83218	0.00569923	-3.21041
FREM1	-1.07183	4.68725	-2.83206	0.0057012	-3.21073
ADAMTS6	0.991591	3.51639	2.7809	0.00659633	-3.34321
LOXL2	0.684955	7.26478	2.77706	0.00666842	-3.35307
UNC5C	-0.678055	5.54976	-2.74674	0.00726385	-3.43056
FREM2	-1.34224	2.07999	-2.73168	0.00757712	-3.46876
EFEMP1	0.866231	7.95323	2.71333	0.00797555	-3.51508
FBN1	0.509964	8.34686	2.70394	0.00818683	-3.53869
TIMP2	0.568986	10.1472	2.59975	0.0108958	-3.79589
AMTN	-0.416608	0.502345	-2.58756	0.0112605	-3.8254
ITGB1	0.787396	9.31901	2.56547	0.01195	-3.87859
ANG	-0.974789	5.92587	-2.54775	0.0125304	-3.92098
ADAMTS3	0.673101	2.20556	2.53212	0.0130633	-3.95817
USH2A	-1.20713	1.92189	-2.52602	0.0132768	-3.97263
MMP26	-0.49514	0.562194	-2.51521	0.0136627	-3.99817
OGN	1.04513	6.17908	2.49957	0.014239	-4.03497
SLIT2	-0.677983	5.4312	-2.47474	0.0151984	-4.09295
SMOC2	0.652902	8.05081	2.46689	0.0155138	-4.11119
CCDC80	0.540691	10.0449	2.46603	0.0155485	-4.11317
NID2	0.837306	4.22563	2.43297	0.0169441	-4.18938
BCAN	-0.766815	3.64089	-2.41257	0.0178597	-4.23594
MMP14	0.524067	10.4977	2.3725	0.0197877	-4.3264
AMELX	-0.34686	0.509849	-2.36942	0.0199434	-4.33331
TGFBI	0.56038	9.7993	2.33863	0.0215593	-4.40183
ADAMTS20	-0.981075	1.47404	-2.32924	0.0220748	-4.42257
COL4A6	-0.94314	4.36695	-2.30556	0.0234229	-4.47454
CTSA	-0.582071	10.0286	-2.219	0.0289898	-4.66052
RECK	0.500349	5.98156	2.17986	0.0318664	-4.74252
TLL1	0.728275	3.88896	2.17064	0.0325788	-4.76164
ITGAV	0.334537	8.2871	2.16699	0.0328644	-4.76918
ITGA8	0.494466	6.57085	2.11032	0.0375927	-4.88495
ADAMTS19	-0.549404	1.44445	-2.10971	0.0376467	-4.88618
DCN	0.482643	11.1104	2.08619	0.0397779	-4.93339
MPZL2	0.680665	6.53633	2.07695	0.040644	-4.95183
TENM1	-0.75913	3.15228	-2.05042	0.043219	-5.00429
FBN3	-0.998931	2.07397	-2.02539	0.0457761	-5.05323
ACHE	-0.627218	7.79182	-1.97887	0.0508742	-5.14273
COL7A1	0.596798	8.56833	1.97443	0.0513853	-5.15118
COL6A1	0.309816	12.1407	1.96655	0.0523021	-5.16611
PXDN	0.373603	8.08176	1.90932	0.0593928	-5.27298
FREM3	-0.376669	0.844439	-1.83874	0.0692369	-5.40075
ROBO3	-0.481846	7.17223	-1.81311	0.073133	-5.44604
NPNT	-0.51734	7.48899	-1.77329	0.079549	-5.51525
SPOCK3	-0.652874	2.23533	-1.77263	0.0796593	-5.51639
COL18A1	0.416028	10.6794	1.76762	0.0804985	-5.52498
TIMP3	0.45268	10.6238	1.75288	0.0830135	-5.55017
COL9A1	-0.721488	3.70659	-1.75154	0.0832444	-5.55244
FMOD	0.283401	8.73904	1.74049	0.0851749	-5.57116
DCC	0.54046	1.9135	1.7386	0.085509	-5.57436
ADAM9	0.409331	7.46885	1.65791	0.100802	-5.70764
LAMC2	-0.502648	7.43857	-1.65229	0.101946	-5.7167
SPON2	0.304162	9.3832	1.63264	0.106022	-5.74814
ADAMTS16	-0.596613	2.32555	-1.63218	0.10612	-5.74888
LAMA3	-0.426064	7.71669	-1.62851	0.106897	-5.75472
RPSA	-0.339194	14.4299	-1.62728	0.107159	-5.75668
ITGAX	0.662084	8.14937	1.62659	0.107305	-5.75776
ITGA6	0.375175	9.30257	1.58908	0.115535	-5.81662
LAMA4	0.233616	9.07202	1.58401	0.116685	-5.82447
ITGA4	0.425268	7.20305	1.50493	0.135828	-5.9439
NELL2	-0.596367	4.97793	-1.48021	0.142294	-5.98003
HSPG2	0.425732	9.20955	1.47593	0.143438	-5.98624
ITGB7	0.621403	5.42757	1.46908	0.145283	-5.99612
SPOCK1	0.529465	5.01248	1.4141	0.160767	-6.07388
THBS4	-0.417185	3.15931	-1.34042	0.183468	-6.17364
MMP17	-0.511338	7.15763	-1.32468	0.188618	-6.19429
ROBO1	0.357296	7.0398	1.29468	0.198726	-6.23298
ADAMTS5	0.306904	5.41193	1.28865	0.200806	-6.24066
MEGF6	-0.350504	7.99204	-1.26156	0.210353	-6.27472
GPC1	-0.272672	8.59268	-1.25461	0.212854	-6.28335
ITGA10	0.403935	4.32571	1.24117	0.217754	-6.2999
CD44	0.266524	10.4747	1.22881	0.222332	-6.31496
ITGA2	0.387223	5.35391	1.22867	0.222385	-6.31514
COL9A2	-0.376456	7.86445	-1.19852	0.233849	-6.35128
ADAM17	-0.226228	6.22023	-1.14395	0.255664	-6.41446
ISLR	-0.271232	9.79747	-1.11536	0.267651	-6.44643
COL13A1	-0.294186	6.02985	-1.11266	0.268803	-6.44941
COLQ	0.34048	3.03666	1.1036	0.272696	-6.45936
FN1	0.238924	10.0056	1.09111	0.278123	-6.47293
ECM1	0.254571	8.02943	1.05771	0.293004	-6.50849
VWA1	0.261422	10.1435	1.04061	0.300833	-6.52629
HMCN1	0.394774	4.55023	1.03248	0.304604	-6.53465
ITGAM	-0.320616	7.63608	-1.03081	0.30538	-6.53636
SMC3	0.369115	7.66963	0.983868	0.327806	-6.58329
COL4A5	-0.323047	5.27588	-0.980507	0.329453	-6.58657
ITGB8	0.26255	5.47685	0.976164	0.331588	-6.59079
FBLN1	0.217538	11.3021	0.973413	0.332946	-6.59346
GPC5	-0.192043	1.02212	-0.96634	0.336452	-6.60027
ITGB2	0.311907	10.116	0.94744	0.34594	-6.61824
TGFB2	0.289031	2.83916	0.946385	0.346475	-6.61924
ADAMTS7	0.224008	6.89737	0.943579	0.3479	-6.62187
EFEMP2	-0.18961	9.64386	-0.942356	0.348522	-6.62302
ADAMTS8	0.32221	5.70312	0.938203	0.35064	-6.6269
CTSB	0.167294	12.7494	0.911452	0.364481	-6.6515
CSPG4	-0.226129	8.15581	-0.89669	0.372266	-6.66478
SLIT3	0.21839	7.51021	0.859195	0.392505	-6.69754
MUSK	0.266947	4.1718	0.841202	0.402454	-6.71277
EVA1C	0.183272	7.13815	0.829795	0.408841	-6.72227
TENM4	0.304395	4.70197	0.826291	0.410814	-6.72516
PHF13	0.158442	7.33629	0.819429	0.414697	-6.73078
NTN1	0.278243	6.55838	0.809052	0.42061	-6.7392
ITGB3	0.193829	6.20815	0.798719	0.426547	-6.74748
ROBO2	-0.220301	3.80699	-0.774714	0.44053	-6.76631
UNC5A	0.234239	2.29229	0.766756	0.445224	-6.77243
ADAMTS14	0.212995	6.38412	0.756364	0.451397	-6.78032
NTN4	0.278478	5.78059	0.725215	0.470193	-6.80334
SDC1	-0.242796	10.0929	-0.70999	0.479538	-6.81425
EVA1A	-0.182093	5.23808	-0.678044	0.499475	-6.83639
P3H2	-0.230868	6.09438	-0.625726	0.533071	-6.87046
PAPLN	0.196107	7.35351	0.599107	0.5506	-6.88676
LAMA2	-0.19033	5.81222	-0.589398	0.557065	-6.89253
ITGA1	-0.0841832	8.39217	-0.563389	0.574565	-6.90752
LAMB1	0.107656	9.30269	0.544106	0.587708	-6.9182
LAMB2	-0.104646	10.5695	-0.534615	0.594229	-6.92332
MATN1	0.124326	1.84648	0.479311	0.632875	-6.95139
GPC2	-0.188671	4.22466	-0.460961	0.645934	-6.96003
NELL1	0.159237	2.31737	0.459165	0.647218	-6.96086
ITGA2B	-0.152414	3.94471	-0.410282	0.68257	-6.98214
PXDNL	0.119069	1.67082	0.407193	0.684829	-6.98341
P3H1	-0.0831031	8.42596	-0.402727	0.6881	-6.98522
LOXL4	0.0825972	4.88389	0.364126	0.716614	-7.00005
ADAMTS15	-0.118994	5.82493	-0.34843	0.728327	-7.00566
PTN	-0.106444	5.76927	-0.34252	0.732755	-7.00771
MEGF9	-0.0736611	6.46502	-0.31137	0.756237	-7.01792
MMP21	-0.06825	1.41173	-0.274794	0.784102	-7.02867
FBLN5	0.0510461	8.39219	0.270377	0.787487	-7.02988
VTN	0.0653017	1.86199	0.242999	0.808557	-7.03693
SLIT1	-0.0842001	3.8262	-0.234052	0.815474	-7.03907
FRAS1	-0.0706076	4.19751	-0.213456	0.831452	-7.04369
COL4A4	-0.0598563	5.81523	-0.210986	0.833373	-7.04422
SPON1	0.0485785	7.48247	0.179682	0.857804	-7.05035
GPC4	-0.048132	6.65165	-0.17712	0.85981	-7.05081
ADAMTS18	0.0663159	1.86143	0.172046	0.863786	-7.0517
ADAMTS10	-0.0454631	8.10271	-0.168674	0.86643	-7.05228
SMOC1	-0.0453264	4.80068	-0.143706	0.886053	-7.05619
COL28A1	-0.0432451	5.09697	-0.129935	0.896906	-7.05808
TENM3	0.0400366	4.67778	0.120142	0.904637	-7.05931
ITGA7	0.0298037	8.85438	0.109295	0.913211	-7.06056
GPC3	-0.0363732	5.86008	-0.107351	0.914748	-7.06077
LAMA5	0.0188897	10.0173	0.0884415	0.929721	-7.06263
DDR2	0.025182	8.63494	0.0852542	0.932248	-7.06291
COL9A3	-0.0216651	6.5236	-0.0790183	0.937193	-7.06342
LAMC3	0.0306464	5.42629	0.0647373	0.948526	-7.06445
FBN2	-0.0137395	4.4227	-0.0471318	0.962512	-7.06544
COL4A3	-0.0145158	4.60559	-0.0384033	0.969451	-7.06581
TINAGL1	-0.00856807	9.68083	-0.0371281	0.970465	-7.06586
ITGA9	0.00399724	6.91328	0.0224492	0.982139	-7.0663
SPOCK2	-0.00505295	10.1786	-0.014359	0.988575	-7.06645
AGRN	-0.00115139	8.93924	-0.00754521	0.993996	-7.06652
Total 221 genes

## Sheet: Table S4
Table S4. Differental expression genes in UC group
id	logFC	AveExpr	t	P.Value	B
MEP1B	-4.56257	4.3478	-7.94644	5.12722e-12	16.9162
PTPRF	-1.98487	9.92144	-7.90227	6.32313e-12	16.71
SEMA3B	-1.81697	10.1095	-6.93396	5.91605e-10	12.2506
MEP1A	-3.53188	7.8021	-6.53977	3.59471e-09	10.4824
LAMA1	-2.47296	5.53486	-6.32468	9.4883e-09	9.53282
THBS2	2.32547	4.13919	6.08949	2.70714e-08	8.50843
COL15A1	1.14285	8.76184	5.94465	5.12522e-08	7.88556
MMP7	2.65539	3.53997	5.78999	1.00656e-07	7.22764
EGFL6	2.12241	3.06851	5.78323	1.03651e-07	7.19907
ADAMTS17	-1.54504	4.69647	-5.75098	1.19201e-07	7.06292
TINAG	-2.2905	4.93364	-5.68576	1.57979e-07	6.78871
COL4A1	1.43095	9.63072	5.62681	2.03545e-07	6.54209
ITGA3	-1.08607	9.72476	-5.53652	2.99414e-07	6.16678
HAPLN1	-2.2407	3.87112	-5.42189	4.86784e-07	5.69461
HMCN2	-1.15189	8.98968	-5.37404	5.95472e-07	5.49896
FGF9	-1.83734	3.23508	-5.32554	7.29796e-07	5.30159
DDR1	-1.21752	9.0628	-5.30848	7.838e-07	5.23234
COL8A1	1.83818	5.26773	5.09978	1.85977e-06	4.39524
COL6A3	1.05155	10.1847	4.88215	4.49609e-06	3.54216
VCAN	1.59236	6.23938	4.86453	4.82497e-06	3.47405
MMP1	2.2811	6.33889	4.84697	5.17609e-06	3.40628
THBS1	1.40199	10.0635	4.80981	6.0032e-06	3.26333
CST3	-0.821027	13.3558	-4.73079	8.21082e-06	2.96159
ADAMTS13	-1.16801	6.30025	-4.73063	8.21616e-06	2.96097
COL17A1	-1.97878	8.07228	-4.71547	8.72224e-06	2.90341
ADAMTS2	1.12399	6.88704	4.63429	1.19914e-05	2.59714
LAD1	-1.74772	9.91847	-4.60514	1.34335e-05	2.48797
CTSD	-1.36636	12.2004	-4.5048	1.97999e-05	2.11543
ITGB4	-0.85867	10.6371	-4.50202	2.00126e-05	2.10518
POSTN	1.47767	7.41257	4.47169	2.24804e-05	1.99363
GPC6	1.00546	6.45047	4.41426	2.79846e-05	1.7837
MMP2	1.22938	10.8964	4.40588	2.88891e-05	1.75323
ADAMTS9	1.04172	6.91207	4.30529	4.22132e-05	1.39027
SPARC	1.46013	11.8126	4.26255	4.9519e-05	1.23771
LAMB3	-1.47596	8.95458	-4.18601	6.57541e-05	0.967026
COL2A1	-1.6483	2.53837	-4.13068	8.05616e-05	0.773412
UNC5D	-1.82282	2.52457	-4.12964	8.08695e-05	0.769778
UNC5B	-0.843518	7.14649	-3.99666	0.000130885	0.311738
CD151	-0.90582	11.3044	-3.99485	0.000131737	0.305576
TNC	1.36263	8.41438	3.98541	0.000136268	0.273463
COL14A1	1.01557	9.19294	3.98286	0.000137515	0.264808
HAPLN2	-1.49612	3.44355	-3.97596	0.000140951	0.24138
LAMC1	0.664301	8.96077	3.89878	0.000185413	-0.0186775
SDC4	-0.961343	10.002	-3.86767	0.00020689	-0.122497
BGN	0.939639	10.8758	3.85964	0.000212812	-0.149217
LUM	0.97636	10.3311	3.79102	0.000270397	-0.375723
MATN4	-1.69002	3.39602	-3.78441	0.000276668	-0.397385
MMRN2	1.08296	7.661	3.75071	0.000310858	-0.507421
ACAN	1.60162	3.95794	3.68862	0.000384644	-0.708279
COL4A2	0.862667	10.9966	3.63503	0.000461439	-0.87966
COL5A1	0.77742	9.60892	3.60989	0.000502279	-0.959411
ADAMTS1	1.40874	8.68847	3.58612	0.000544019	-1.03442
COL12A1	0.971998	8.07207	3.51398	0.000691742	-1.25982
ADAM10	-0.731003	9.12832	-3.48451	0.000762383	-1.3509
ROBO4	0.756854	7.1859	3.47455	0.000787763	-1.38155
ITGA5	0.660346	9.72333	3.36983	0.00110744	-1.69975
SPARCL1	1.29995	9.94969	3.23499	0.00169987	-2.0983
TENM2	-1.38118	2.85888	-3.1722	0.00206709	-2.27949
ITGB5	-0.548855	9.21124	-3.1649	0.00211427	-2.30036
EGFLAM	0.770346	5.53029	3.16447	0.00211704	-2.30158
OPTC	-0.522202	0.620922	-3.13628	0.00230915	-2.38186
NID1	0.84006	8.00657	3.11842	0.00243909	-2.43241
LOXL1	0.708502	7.44287	3.11214	0.00248635	-2.45012
LAMB4	-1.27484	2.15345	-3.06736	0.0028491	-2.57565
ITGB6	-1.36259	5.32562	-3.04809	0.00301988	-2.62924
MATN2	-0.740844	8.74307	-3.01671	0.00331828	-2.71586
PODN	1.12977	6.41478	2.982	0.00368006	-2.81085
COL8A2	0.896135	5.5421	2.9073	0.00458559	-3.0122
ADAMTS4	1.22229	7.34458	2.90065	0.00467543	-3.02993
FBLN2	0.663897	8.68562	2.86194	0.00523125	-3.1324
SERPINF1	0.621594	9.92947	2.84393	0.00550998	-3.17968
TIMP1	0.837702	11.7311	2.83218	0.00569923	-3.21041
FREM1	-1.07183	4.68725	-2.83206	0.0057012	-3.21073
ADAMTS6	0.991591	3.51639	2.7809	0.00659633	-3.34321
LOXL2	0.684955	7.26478	2.77706	0.00666842	-3.35307
UNC5C	-0.678055	5.54976	-2.74674	0.00726385	-3.43056
FREM2	-1.34224	2.07999	-2.73168	0.00757712	-3.46876
EFEMP1	0.866231	7.95323	2.71333	0.00797555	-3.51508
FBN1	0.509964	8.34686	2.70394	0.00818683	-3.53869
TIMP2	0.568986	10.1472	2.59975	0.0108958	-3.79589
ITGB1	0.787396	9.31901	2.56547	0.01195	-3.87859
ANG	-0.974789	5.92587	-2.54775	0.0125304	-3.92098
ADAMTS3	0.673101	2.20556	2.53212	0.0130633	-3.95817
USH2A	-1.20713	1.92189	-2.52602	0.0132768	-3.97263
OGN	1.04513	6.17908	2.49957	0.014239	-4.03497
SLIT2	-0.677983	5.4312	-2.47474	0.0151984	-4.09295
SMOC2	0.652902	8.05081	2.46689	0.0155138	-4.11119
CCDC80	0.540691	10.0449	2.46603	0.0155485	-4.11317
NID2	0.837306	4.22563	2.43297	0.0169441	-4.18938
BCAN	-0.766815	3.64089	-2.41257	0.0178597	-4.23594
MMP14	0.524067	10.4977	2.3725	0.0197877	-4.3264
TGFBI	0.56038	9.7993	2.33863	0.0215593	-4.40183
ADAMTS20	-0.981075	1.47404	-2.32924	0.0220748	-4.42257
COL4A6	-0.94314	4.36695	-2.30556	0.0234229	-4.47454
CTSA	-0.582071	10.0286	-2.219	0.0289898	-4.66052
RECK	0.500349	5.98156	2.17986	0.0318664	-4.74252
TLL1	0.728275	3.88896	2.17064	0.0325788	-4.76164
ADAMTS19	-0.549404	1.44445	-2.10971	0.0376467	-4.88618
MPZL2	0.680665	6.53633	2.07695	0.040644	-4.95183
TENM1	-0.75913	3.15228	-2.05042	0.043219	-5.00429
FBN3	-0.998931	2.07397	-2.02539	0.0457761	-5.05323
Total 101 genes

## Sheet: Table S5
Table S5. Extraction of BM genes in CD/UC group
id	logFC	AveExpr	t	P.Value	B
UNC5D	-2.11415	2.85197	-5.13919	9.9875e-07	5.1165
MEP1B	-2.47339	3.46066	-4.69377	6.76605e-06	3.2839
MMP7	1.92547	3.77806	4.23962	4.24146e-05	1.53753
SPARC	1.18925	11.9191	4.14148	6.20456e-05	1.17751
POSTN	1.60094	7.4586	3.74962	0.000266564	-0.194595
THBS2	1.69704	4.37432	3.51108	0.000616016	-0.976325
FREM1	-1.21266	4.96311	-3.46754	0.00071476	-1.11445
SERPINF1	0.800043	10.1927	3.462	0.000728343	-1.13193
SEMA3B	-0.817532	9.99436	-3.35575	0.00104075	-1.4626
HAPLN1	-1.28927	3.54474	-3.31355	0.0011966	-1.59153
COL15A1	0.855116	9.18508	3.27476	0.00135887	-1.70884
MEP1A	-1.64898	7.08879	-3.07188	0.00259653	-2.30322
ADAMTS2	0.852846	7.18766	3.02725	0.002982	-2.42957
BGN	0.75413	11.2699	2.97399	0.00351095	-2.57828
MPZL2	1.10531	6.34031	2.96662	0.00359063	-2.59868
PTPRF	-0.796272	9.66496	-2.9633	0.00362702	-2.60785
CST3	-0.459854	13.6136	-2.95837	0.00368176	-2.62147
FREM2	-1.32199	2.03458	-2.90809	0.00428474	-2.75912
COL8A1	1.20155	5.67372	2.89374	0.00447269	-2.79801
CCDC80	0.819273	10.2077	2.89235	0.00449132	-2.80178
MMP2	0.823547	11.424	2.87786	0.00468946	-2.84086
FBLN2	0.978497	8.78107	2.80834	0.0057566	-3.02603
ADAMTS13	-0.597155	6.12604	-2.78193	0.00621709	-3.09534
COL4A1	0.855636	10.2015	2.78167	0.0062217	-3.09601
EGFL6	1.14854	3.46882	2.76722	0.00648779	-3.13368
ADAMTS9	0.810328	7.16942	2.70875	0.00767321	-3.2843
CD44	0.440767	10.7451	2.64404	0.00921164	-3.44768
VCAN	1.10162	6.61103	2.63473	0.00945447	-3.47089
MATN1	0.55565	1.50202	2.63322	0.00949436	-3.47464
LAMB4	-0.983119	1.98767	-2.61537	0.00997828	-3.51894
THBS1	1.01457	10.382	2.5986	0.0104527	-3.56027
COL5A1	0.674406	9.96951	2.55807	0.0116846	-3.65922
RECK	0.731877	5.84818	2.49919	0.0137069	-3.80049
OPTC	-0.341815	0.328805	-2.46456	0.0150372	-3.88217
COL14A1	0.671164	9.71819	2.40616	0.0175428	-4.01756
LAMA1	-0.883296	4.81569	-2.40317	0.0176805	-4.02442
USH2A	-1.02603	1.80953	-2.38767	0.0184099	-4.05981
ROBO1	0.738828	6.92743	2.34064	0.0207888	-4.16594
LOXL1	0.633601	7.59617	2.27031	0.0248514	-4.32101
LUM	0.646273	10.8748	2.26036	0.0254791	-4.3426
TIMP3	0.680166	10.7326	2.22181	0.028044	-4.42542
COL6A3	0.677693	10.7309	2.16344	0.0323555	-4.5483
ADAMTS3	0.544758	2.1723	2.15781	0.0328001	-4.55999
ITGB2	0.511301	10.2995	2.14037	0.0342117	-4.59603
ITGB1	0.803733	9.61418	2.13995	0.0342466	-4.5969
FGF9	-0.730583	2.68415	-2.13763	0.0344378	-4.60166
NID2	0.848803	4.18591	2.12446	0.0355452	-4.62868
SMC3	0.616511	7.64666	2.09023	0.0385653	-4.69811
HAPLN2	-0.866434	3.11545	-2.06718	0.0407218	-4.74429
ADAMTS1	0.850884	9.25151	2.067	0.0407399	-4.74466
GPC6	0.476248	6.83635	2.05512	0.0418906	-4.76825
DCN	0.529739	11.4094	2.04732	0.0426623	-4.78369
ITGAV	0.589681	8.36509	2.04478	0.0429161	-4.78871
ITGA6	0.669551	9.3802	2.04284	0.0431109	-4.79254
VTN	-0.585347	2.16439	-2.03289	0.0441215	-4.81211
OGN	0.991968	6.28521	2.02299	0.0451464	-4.83148
COL2A1	-0.743311	1.98343	-2.02019	0.0454401	-4.83694
ACAN	0.83686	4.25247	2.0197	0.0454914	-4.83789
SPARCL1	0.78724	10.4838	2.01443	0.0460496	-4.84817
CD151	-0.368468	11.4716	-1.99259	0.0484232	-4.89043
BCAN	-0.647816	3.70325	-1.98462	0.0493146	-4.90575
ITGA4	0.513316	7.25839	1.95052	0.0532888	-4.97063
TGFBI	0.530768	10.1569	1.93658	0.0549889	-4.99684
FBN1	0.520691	8.62399	1.85862	0.0653657	-5.14018
ITGA3	-0.355291	9.71972	-1.8398	0.0681024	-5.17395
MMP26	-0.256409	0.219958	-1.81479	0.0718861	-5.21833
MMP1	1.03216	7.02357	1.81063	0.0725313	-5.22565
CTSD	-0.439145	12.3381	-1.80562	0.0733162	-5.23446
COL4A4	0.522543	5.5212	1.79849	0.0744437	-5.24693
COL4A3	0.618974	4.14255	1.79601	0.0748401	-5.25127
SPOCK3	-0.655902	2.20998	-1.78733	0.0762385	-5.26638
NPNT	-0.54226	7.76659	-1.78427	0.0767376	-5.2717
COL9A1	-0.637778	3.67011	-1.7832	0.0769113	-5.27355
MMP14	0.383576	10.9696	1.771	0.0789291	-5.29463
PXDN	0.596273	8.21543	1.77041	0.0790272	-5.29565
FMOD	0.452326	8.93687	1.77026	0.0790518	-5.2959
AMTN	-0.160169	0.127049	-1.7672	0.079566	-5.30117
LAMC3	0.799605	5.07267	1.75847	0.081046	-5.31614
SDC4	-0.364365	10.0169	-1.75688	0.0813167	-5.31885
LAD1	-0.650158	9.6353	-1.75283	0.082013	-5.32577
LAMC1	0.460572	9.38423	1.73607	0.0849459	-5.35423
PXDNL	0.455018	1.34254	1.73597	0.0849638	-5.3544
AMELX	-0.216341	0.229659	-1.72234	0.0874112	-5.37734
MATN4	-0.657386	2.82932	-1.71711	0.088365	-5.38609
CTSB	0.301363	12.9158	1.71539	0.088682	-5.38898
ITGA2	0.680879	5.22732	1.70908	0.0898469	-5.39949
MMRN2	0.542978	8.19874	1.69579	0.0923452	-5.42154
PHF13	0.282952	7.42863	1.6658	0.0981867	-5.47067
COL4A2	0.395761	11.4988	1.64692	0.102015	-5.50118
TIMP2	0.474834	10.5567	1.63923	0.103609	-5.5135
ANG	-0.50336	5.8189	-1.61813	0.108083	-5.54704
ADAMTS20	-0.666231	1.13126	-1.60804	0.110277	-5.56293
ITGA9	-0.344527	7.26923	-1.57684	0.117288	-5.61147
ITGB3	-0.423113	6.77669	-1.57653	0.117359	-5.61195
FBN2	0.488827	4.07298	1.56668	0.119646	-5.62708
COL8A2	0.528074	5.73903	1.5483	0.124007	-5.65508
TIMP1	0.374588	12.3055	1.52551	0.129587	-5.68934
PODN	0.61622	6.85627	1.47225	0.143396	-5.76751
SLIT3	0.603514	7.44477	1.43889	0.152609	-5.81509
ADAMTS14	0.490524	6.26886	1.43088	0.154888	-5.82636
EFEMP1	0.400229	8.46918	1.42835	0.155613	-5.8299
MEGF9	0.42074	6.27223	1.42828	0.155633	-5.83
ADAMTS6	0.475046	3.68551	1.42643	0.156167	-5.8326
TLL1	0.485639	3.98934	1.40764	0.161649	-5.85871
EGFLAM	0.372499	5.80745	1.40587	0.162175	-5.86116
ITGB7	0.585395	5.38062	1.39917	0.164167	-5.87037
LOXL2	0.352071	7.67817	1.39537	0.165308	-5.87559
MUSK	0.441875	3.91762	1.39218	0.16627	-5.87995
SPOCK1	0.544353	5.00456	1.39147	0.166484	-5.88092
ITGB8	0.371776	5.45576	1.37303	0.172131	-5.90594
SDC1	0.437299	9.99227	1.36241	0.175448	-5.92021
FRAS1	0.50788	3.76877	1.34053	0.182435	-5.94926
GPC2	0.437457	3.79755	1.33859	0.183064	-5.95181
COLQ	0.380529	2.91925	1.33835	0.183142	-5.95212
COL12A1	0.498952	8.63823	1.33424	0.184482	-5.95752
LAMA3	0.363858	7.47024	1.29971	0.196024	-6.00222
MMP17	-0.434326	7.29978	-1.29249	0.198504	-6.01143
COL6A1	0.281312	12.4103	1.24454	0.215564	-6.07128
CSPG4	-0.410377	8.58621	-1.24018	0.217167	-6.07661
NID1	0.408032	8.51241	1.22779	0.221767	-6.09166
FN1	0.372816	10.2899	1.2204	0.224545	-6.10057
HMCN1	0.459217	4.487	1.2183	0.225341	-6.1031
ITGAM	-0.305737	7.8402	-1.20571	0.230142	-6.11813
LAMC2	0.400813	7.06893	1.19985	0.232402	-6.12507
MATN2	0.38835	8.32028	1.17836	0.240828	-6.15025
SMOC2	0.318519	8.47915	1.16977	0.244255	-6.16019
CTSA	0.267837	9.86928	1.15184	0.251522	-6.18071
HSPG2	0.371828	9.59536	1.1217	0.26408	-6.21451
TNC	0.446305	9.25098	1.10758	0.27011	-6.23004
ITGA8	-0.345527	7.26888	-1.09044	0.277559	-6.24864
ADAM9	0.311314	7.75703	1.07458	0.284575	-6.26559
SLIT1	-0.313215	3.90258	-1.06157	0.290419	-6.27931
LAMB2	-0.248939	11.0619	-1.03903	0.300742	-6.3027
ITGA5	0.233539	10.2959	1.02757	0.306081	-6.3144
DDR2	0.229757	8.82041	0.998453	0.319934	-6.34355
ISLR	-0.280433	10.1672	-0.993721	0.322224	-6.34821
ECM1	0.218822	8.26653	0.993651	0.322258	-6.34828
SPOCK2	0.224114	10.3872	0.970791	0.333474	-6.37049
ADAMTS17	-0.258038	3.9914	-0.9561	0.340815	-6.38449
ITGAX	0.241529	8.56184	0.953033	0.34236	-6.38738
COL7A1	-0.28473	9.38242	-0.938972	0.349504	-6.40054
FBN3	-0.388454	1.68061	-0.936514	0.350763	-6.40283
FBLN1	0.234239	11.6798	0.921683	0.358419	-6.41646
ADAMTS5	0.259341	5.48701	0.914343	0.362247	-6.42313
DCC	0.307327	1.93175	0.912328	0.363303	-6.42496
ADAM17	0.206539	6.06703	0.894453	0.37275	-6.44094
ADAMTS4	0.361969	8.06399	0.875078	0.383162	-6.45792
ROBO4	0.231296	7.70682	0.86894	0.386498	-6.46322
THBS4	-0.28939	3.09173	-0.804945	0.422337	-6.5163
RPSA	-0.112415	14.5189	-0.799376	0.425546	-6.52073
EFEMP2	-0.156021	9.97882	-0.796422	0.427254	-6.52306
SLIT2	-0.271813	5.31163	-0.78218	0.435546	-6.53421
SPON1	0.249102	7.57583	0.756472	0.450749	-6.55383
LAMA4	0.171294	9.44203	0.75073	0.454186	-6.55812
LAMB1	0.173751	9.5963	0.729608	0.466956	-6.57363
TINAG	-0.313585	3.94811	-0.726629	0.468773	-6.57578
COL4A6	-0.284479	4.00579	-0.710272	0.478821	-6.58744
COL17A1	-0.304668	7.42109	-0.703847	0.4828	-6.59195
GPC5	-0.143383	0.870121	-0.691365	0.490582	-6.6006
ADAMTS19	0.129918	0.950722	0.658401	0.511457	-6.62268
COL18A1	0.175104	11.1812	0.633552	0.527498	-6.63863
GPC1	-0.129228	8.80214	-0.629331	0.530248	-6.64127
COL6A2	-0.141793	14.1154	-0.598512	0.55055	-6.66007
MMP21	0.131421	1.21969	0.588002	0.557562	-6.66627
ITGB4	-0.118018	10.5929	-0.580125	0.562845	-6.67084
ITGA2B	0.16376	3.69964	0.579626	0.56318	-6.67113
NELL1	0.203277	2.21152	0.577418	0.564666	-6.6724
ITGB6	0.278547	4.52413	0.567434	0.571408	-6.67808
SPON2	0.110569	9.85583	0.554017	0.580529	-6.68555
COL4A5	0.19759	5.01762	0.540126	0.590044	-6.69311
TINAGL1	0.123548	9.94819	0.534925	0.593625	-6.69589
UNC5A	-0.143987	2.47028	-0.526665	0.599333	-6.70025
TGFB2	0.165714	2.85643	0.521885	0.602648	-6.70274
AGRN	0.123734	9.19547	0.498963	0.618657	-6.71437
MEGF6	0.172149	7.90766	0.498526	0.618965	-6.71459
COL28A1	0.18515	5.11201	0.48568	0.62802	-6.72088
PAPLN	0.100104	7.55041	0.466485	0.641657	-6.72997
ADAMTS10	0.105857	8.2276	0.44688	0.655713	-6.73887
VWA1	0.0895863	10.5859	0.442072	0.659179	-6.741
ROBO2	0.112997	3.57705	0.428248	0.669187	-6.74698
ITGB5	-0.0797616	9.3253	-0.396259	0.69257	-6.76011
NTN1	-0.148237	7.01875	-0.390269	0.696983	-6.76245
COL9A3	0.118096	6.57675	0.378944	0.705354	-6.76679
ADAMTS16	-0.136802	2.08779	-0.377164	0.706673	-6.76746
ADAMTS18	0.133132	1.70848	0.365387	0.715423	-6.77181
NTN4	0.130942	5.98832	0.363399	0.716903	-6.77253
GPC4	0.124755	6.70705	0.352473	0.725061	-6.77642
SMOC1	-0.106296	4.8601	-0.351964	0.725441	-6.7766
DDR1	-0.102231	8.74265	-0.331561	0.74076	-6.78354
LAMB3	-0.0899064	8.40235	-0.286746	0.774768	-6.79734
UNC5B	-0.0719404	6.89703	-0.281945	0.778439	-6.7987
ADAMTS15	0.0960932	5.82907	0.277313	0.781985	-6.79999
ADAMTS7	0.0673937	7.13015	0.265205	0.791276	-6.80326
ROBO3	-0.0707979	7.13761	-0.248982	0.803771	-6.80741
FBLN5	0.0539613	8.65386	0.246389	0.805774	-6.80805
ITGA1	-0.0544191	8.65817	-0.23802	0.812244	-6.81007
LAMA2	-0.0597195	5.83733	-0.185799	0.852895	-6.82109
DAG1	-0.0378052	9.07647	-0.173103	0.862842	-6.82336
ITGA7	-0.0531507	9.21727	-0.149369	0.881496	-6.82717
LOXL4	0.034685	4.9834	0.124626	0.901014	-6.83055
PTN	-0.0424109	5.8716	-0.121044	0.903845	-6.83099
ITGA10	0.0356309	4.43956	0.112859	0.910318	-6.83194
COL9A2	0.0240099	7.76398	0.10991	0.912652	-6.83227
ACHE	-0.0274521	7.67798	-0.0940819	0.92519	-6.83388
GPC3	-0.0286347	5.92427	-0.0865354	0.931175	-6.83456
ADAMTS8	-0.0274184	6.04325	-0.076618	0.939046	-6.83536
UNC5C	0.0196347	5.25416	0.0642323	0.948885	-6.83623
COL13A1	0.0101488	5.92065	0.0502455	0.960005	-6.83703
LAMA5	-0.00504771	10.4081	-0.0211244	0.983179	-6.83807
NELL2	0.0021308	4.62123	0.00565172	0.995499	-6.83827
ADAM10	-0.00021876	9.00803	-0.00111891	0.999109	-6.83829
Total 211 genes

## Sheet: Table S6
Table S6. Differental expression genes in CD/UC group
id	logFC	AveExpr	t	P.Value	B
UNC5D	-2.11415	2.85197	-5.13919	9.99e-07	5.1165
MEP1B	-2.47339	3.46066	-4.69377	6.77e-06	3.2839
MMP7	1.92547	3.77806	4.23962	4.24e-05	1.53753
SPARC	1.18925	11.9191	4.14148	6.2e-05	1.17751
POSTN	1.60094	7.4586	3.74962	0.000266564	-0.194595
THBS2	1.69704	4.37432	3.51108	0.000616016	-0.976325
FREM1	-1.21266	4.96311	-3.46754	0.00071476	-1.11445
SERPINF1	0.800043	10.1927	3.462	0.000728343	-1.13193
SEMA3B	-0.817532	9.99436	-3.35575	0.00104075	-1.4626
HAPLN1	-1.28927	3.54474	-3.31355	0.0011966	-1.59153
COL15A1	0.855116	9.18508	3.27476	0.00135887	-1.70884
MEP1A	-1.64898	7.08879	-3.07188	0.00259653	-2.30322
ADAMTS2	0.852846	7.18766	3.02725	0.002982	-2.42957
BGN	0.75413	11.2699	2.97399	0.00351095	-2.57828
MPZL2	1.10531	6.34031	2.96662	0.00359063	-2.59868
PTPRF	-0.796272	9.66496	-2.9633	0.00362702	-2.60785
FREM2	-1.32199	2.03458	-2.90809	0.00428474	-2.75912
COL8A1	1.20155	5.67372	2.89374	0.00447269	-2.79801
CCDC80	0.819273	10.2077	2.89235	0.00449132	-2.80178
MMP2	0.823547	11.424	2.87786	0.00468946	-2.84086
FBLN2	0.978497	8.78107	2.80834	0.0057566	-3.02603
ADAMTS13	-0.597155	6.12604	-2.78193	0.00621709	-3.09534
COL4A1	0.855636	10.2015	2.78167	0.0062217	-3.09601
EGFL6	1.14854	3.46882	2.76722	0.00648779	-3.13368
ADAMTS9	0.810328	7.16942	2.70875	0.00767321	-3.2843
VCAN	1.10162	6.61103	2.63473	0.00945447	-3.47089
MATN1	0.55565	1.50202	2.63322	0.00949436	-3.47464
LAMB4	-0.983119	1.98767	-2.61537	0.00997828	-3.51894
THBS1	1.01457	10.382	2.5986	0.0104527	-3.56027
COL5A1	0.674406	9.96951	2.55807	0.0116846	-3.65922
RECK	0.731877	5.84818	2.49919	0.0137069	-3.80049
COL14A1	0.671164	9.71819	2.40616	0.0175428	-4.01756
LAMA1	-0.883296	4.81569	-2.40317	0.0176805	-4.02442
USH2A	-1.02603	1.80953	-2.38767	0.0184099	-4.05981
ROBO1	0.738828	6.92743	2.34064	0.0207888	-4.16594
LOXL1	0.633601	7.59617	2.27031	0.0248514	-4.32101
LUM	0.646273	10.8748	2.26036	0.0254791	-4.3426
TIMP3	0.680166	10.7326	2.22181	0.028044	-4.42542
COL6A3	0.677693	10.7309	2.16344	0.0323555	-4.5483
ADAMTS3	0.544758	2.1723	2.15781	0.0328001	-4.55999
ITGB2	0.511301	10.2995	2.14037	0.0342117	-4.59603
ITGB1	0.803733	9.61418	2.13995	0.0342466	-4.5969
FGF9	-0.730583	2.68415	-2.13763	0.0344378	-4.60166
NID2	0.848803	4.18591	2.12446	0.0355452	-4.62868
SMC3	0.616511	7.64666	2.09023	0.0385653	-4.69811
HAPLN2	-0.866434	3.11545	-2.06718	0.0407218	-4.74429
ADAMTS1	0.850884	9.25151	2.067	0.0407399	-4.74466
DCN	0.529739	11.4094	2.04732	0.0426623	-4.78369
ITGAV	0.589681	8.36509	2.04478	0.0429161	-4.78871
ITGA6	0.669551	9.3802	2.04284	0.0431109	-4.79254
VTN	-0.585347	2.16439	-2.03289	0.0441215	-4.81211
OGN	0.991968	6.28521	2.02299	0.0451464	-4.83148
COL2A1	-0.743311	1.98343	-2.02019	0.0454401	-4.83694
ACAN	0.83686	4.25247	2.0197	0.0454914	-4.83789
SPARCL1	0.78724	10.4838	2.01443	0.0460496	-4.84817
BCAN	-0.647816	3.70325	-1.98462	0.0493146	-4.90575
Total 56 genes

## Sheet: Table S7
Table S7. GO and KEGG analysis in CD/UC group
BP	CC	MF	KEGG
extracellular matrix organization	collagen-containing extracellular matrix	extracellular matrix structural constituent	ECM-receptor interaction
extracellular structure organization	basement membrane	glycosaminoglycan binding	Protein digestion and absorption
external encapsulating structure organization	collagen trimer	collagen binding	Focal adhesion
cell-substrate adhesion	endoplasmic reticulum lumen	extracellular matrix binding	PI3K-Akt signaling pathway
collagen fibril organization	lysosomal lumen	extracellular matrix structural constituent conferring compression resistance	Human papillomavirus infection
cell-matrix adhesion	Golgi lumen	heparin binding	Proteoglycans in cancer
collagen catabolic process	complex of collagen trimers	extracellular matrix structural constituent conferring tensile strength	Small cell lung cancer
endodermal cell differentiation	vacuolar lumen	hyaluronic acid binding	Cell adhesion molecules
endoderm formation	integrin complex	metalloendopeptidase activity	Arrhythmogenic right ventricular cardiomyopathy
collagen metabolic process	protein complex involved in cell adhesion	sulfur compound binding	Phagosome
